# Supplementary material for: Relationship between CYP7A1 -204A > C polymorphism with gallbladder stone disease and serum lipid levels: a meta-analysis
Source: Lipids Health Dis. 2014 Aug 8;13:126. doi: 10.1186/1476-511X-13-126 (PMC4267418; doi:10.1186/1476-511X-13-126)
Supplement: Supplementary file 1 — Additional file 1: Table S1: Supporting Information. (XLS 56 KB) [file 12944_2014_1115_MOESM1_ESM.xls]

## Sheet: 工作表1
																		case-patients					controls					case-patients_TC						controls_TC						case-patients_TG						controls_TG
first author	year	country	ethnicity	case_age	control_age	case_gender	control_gender	case_BMI	control_BMI	case_subjects	control_subjects	Diagnosis_cases	Gallstones composition	Diagnosis_controls	study design_cases	study design_controls	genotyping method	AA	AC	CC	A	C	AA	AC	CC	A	C	AA(mean±sd/n)		AC(mean±sd/n)		CC(mean±sd/n)		AA(mean±sd/n)		AC(mean±sd/n)		CC(mean±sd/n)		AA(mean±sd/n)		AC(mean±sd/n)		CC(mean±sd/n)		AA(mean±sd/n)		AC(mean±sd/n)
Jiang et al	2004	China	Asian	47.53±10.98	47.94±12.21	74.3	67.2	24.47±3.09	23.50±2.16	105	274	B ultrasound	NA	B ultrasound	population-based	population-based	PCR-RFLP	44	44	17	132	78	79	140	55	298	250	4.64±0.95/88				4.78±0.79	17	4.84±0.94/219				5.16±0.99	55	1.25±0.99/88				1.70±0.77	17	1.15±0.82/219
Juzyszyn et al	2008	Poland	Caucasian	58.9±15.2	61.3±14.3	33.1	44.6	26.4±5.1	NA	269	213	Operation	Cholesterol≥70%	B ultrasound	hospital-based	population-based	PCR-RFLP	80	136	53	296	242	56	110	47	222	204	NA	NA	NA	NA	NA	NA	NA	NA	NA	NA	NA	NA	NA	NA	NA	NA	NA	NA	NA	NA	NA	NA
Jaime et al	2010	Mexico	Caucasian	51.93±11.23	51.74±10.99	13.9	13.9	29.03±4.19	27.63±4.42	101	101	Operation	Cholesterol≥70%	B ultrasound	hospital-based	hospital-based	PCR-RFLP	59	32	10	150	52	56	34	11	146	56	NA	NA	NA	NA	NA	NA	NA	NA	NA	NA	NA	NA	NA	NA	NA	NA	NA	NA	NA	NA	NA	NA
Srivastava et al	2010	India	Asian	49.44±12.36	52.81±10.77	32.8	37.5	NA	NA	195	200	Operation/B ultrasound	NA	B ultrasound	hospital-based	population-based	PCR-RFLP	62	91	44	215	175	70	101	29	241	159	NA	NA	NA	NA	NA	NA	NA	NA	NA	NA	NA	NA	NA	NA	NA	NA	NA	NA	NA	NA	NA	NA
Zhao et al	2010	China	Asian	50.33±14.53	44.17±14.92	38.1	40.4	NA	NA	160	94	Operation	Cholesterol≥50%	NA	hospital-based	population-based	PCR-RFLP	14	24	122	52	268	10	14	70	34	154	4.62±1.04	14	4.85±1.00	24	4.42±1.03	122	4.70±1.02	10	5.21±0.95	14	4.98±1.13	70	2.13±1.32	14	2.26±2.01	24	2.02±1.83	122	2.00±1.33	10	2.19±1.99	14
Zhou et al	2004	China	Asian	60.4	62	NA	NA	NA	NA	182	101	Coronary angiography (stenosis>50%)	NA	ECG/X ray	hospital-based	population-based	PCR-RFLP	7	42	133	56	308	5	26	70	36	166	3.35±1.09	7	4.67±1.02	42	4.53±1.08	133	5.48±0.57	5	5.49±0.92	26	4.94±0.75	70	1.76±0.88	7	2.33±2.09	42	2.00±1.75	133	1.88±0.74	5	2.50±1.83	26
Qiao et al	2007	China	Asian	51.8±14.9	50.4±11.1	68.9	61.3	24.9±2.7	22.9±3.2	132	212	Serum lipid concentrations test	NA	Serum lipid concentrations test	population-based	population-based	PCR-RFLP	49	61	22	159	105	78	99	35	255	169	4.96±0.67	49	5.14±0.88	61	5.29±0.59	22	5.09±0.57	78	5.02±0.73	99	4.78±0.72	35	2.95±0.67	49	3.74±1.60	61	3.75±2.28	22	1.11±0.36	78	1.21±0.39	99
Poduri et al	2009	India	Asian	47.52±7.7	47.01±8.1	83.8	76	28.18±3.03	23.53±3.51	265	150	Coronary angiography (stenosis>50%)	NA	ECG	hospital-based	population-based	PCR-RFLP	131	106	28	368	162	104	38	8	246	54	5.30±0.78	131	5.07±0.87	106	5.82±1.25	28	3.81±0.65	104	3.77±0.53	38	3.99±0.86	8	NA	NA	NA	NA	NA	NA	NA	NA	NA	NA
Chi et al	2013	China	Asian	61.1	60.98	48.1	47.8	NA	NA	223	228	Serum lipid concentrations test	NA	Serum lipid concentrations test	population-based	population-based	PCR-RFLP	6	45	172	67	156	10	50	168	70	158	4.34±1.08	6	5.67±1.02	45	5.52±1.08	172	5.48±0.57	10	5.48±0.91	50	4.94±0.75	168	1.75±0.87	6	2.32±2.09	45	1.99±1.74	172	1.33±0.73	10	1.62±1.83	50
[truncated: 26 more columns]
